# Supplementary material for: iPLA2β-mediated lipid detoxification controls p53-driven ferroptosis independent of GPX4
Source: Nat Commun. 2021 Jun 15;12:3644. doi: 10.1038/s41467-021-23902-6 (PMC8206155; doi:10.1038/s41467-021-23902-6)
Supplement: Supplementary file 3 — Source Data [file 41467_2021_23902_MOESM3_ESM.xlsx]

## Sheet: Title
Title

## Sheet: Fig. 1
	Fig. 1
	Fig. 1a
														Fig.1b & 1c
						p53						ACSL4
															ctrl	Erastin	Erastin+ferr-1	ctrl	RSL-3	RSL-3+ferr-1
															3	19	2	5	33	3
														WT	1	22	2	1	37	3
															1	24	1	2	40	5
												GPX4		average	1.66667	21.6667	1.66667	2.66667	36.6667	3.66667
														bar	1.1547	2.51661	0.57735	2.08167	3.51188	1.1547
						SLC7A11									3	4	1	4	6	2
												Vinculin		ACSL4-/- GPX4-/-	4	2	3	5	5	5
															4	3	3	2	6	5
														average	3.66667	3	2.33333	3.66667	5.66667	4
														bar	0.57735	1	1.1547	1.52753	0.57735	1.73205
					p21
	Fig. 1d
Ctrl	TBH	Nutlin	Nutlin+TBH	Ferr-1	lipro	DFO	3MA	necrostatin	Z-VAD-FMK		Ctrl	TBH	Nutlin	Nutlin+TBH	Ferr-1	Lipro	DFO	3MA	necrostatin	Z-VAD-FMK
3	4	6	32	2	2	3	37	30	33		5	6	7	38	2	4	5	38	34	30
4	4	4	35	3	2	2	35	32	33		5	5	6	36	3	3	2	35	38	32
3	3	3	34	2	3	4	34	31	30		6	7	7	38	3	4	3	36	35	35
3.33333	3.66667	4.33333	33.6667	2.33333	2.33333	3	35.3333	31	32		5.33333	6	6.66667	37.3333	2.66667	3.66667	3.33333	36.3333	35.6667	32.3333
0.57735	0.57735	1.52753	1.52753	0.57735	0.57735	1	1.52753	1	1.73205		0.57735	1	0.57735	1.1547	0.57735	0.57735	1.52753	1.52753	2.08167	2.51661

## Sheet: Fig. 2
	Fig. 2
							DDM-9,2-Butanone peroxide (BTP)
							Cumene hydroperoxide (CMH)
																	Fig. 2c
			Fig. 2b
						WT						DKO								WT						DKO
				ctrl	Nutlin	BTP	Nutlin+BTP	Nutlin+BTP+Ferr-1		ctrl	Nutlin	BTP	Nutlin+BTP	Nutlin+BTP+Ferr-1				ctrl	Nutlin	CMH	Nutlin+CMH	Nutlin+CMH+Ferr-1		ctrl	Nutlin	CMH	Nutlin+CMH	Nutlin+CMH+Ferr-1
				3	4	15	84	1		4	6	18	97	5				3	5	11	72	2		5	6	15	89	4
				2	4	11	82	4		6	7	12	97	3				3	2	13	65	3		6	9	18	87	2
				5	5	14	89	3		6	9	15	92	8				5	5	8	61	5		3	10	16	81	7
			average	3.33333	4.33333	13.3333	85	2.66667	#DIV/0!	5.33333	7.33333	15	95.3333	5.33333			average	3.66667	4	10.6667	66	3.33333	#DIV/0!	4.66667	8.33333	16.3333	85.6667	4.33333
			bar	1.52753	0.57735	2.08167	3.60555	1.52753	#DIV/0!	1.1547	1.52753	3	2.88675	2.51661			bar	1.1547	1.73205	2.51661	5.56776	1.52753	#DIV/0!	1.52753	2.08167	1.52753	4.16333	2.51661
			Fig. 2e
					WT		average	bar								Dko		average	bar
			ctrl	56	54.5	55.2	55.2333	0.750555						ctrl	101	98.27	98.47	99.2467	1.52172
			Nutlin	81.52	80.81	80.7	81.01	0.445084	4.07429e-07					Nutlin	91.38	89.57	110.78	97.2433	11.758	1.25385e-05
			TBH	99.38	97.35	93.04	96.59	3.23761	2.2734e-06					TBH	167.66	167.81	167.32	167.597	0.251064	9.03073e-09
			Nutlin+TBH	204	208.07	211	207.69	3.51544						Nutlin+TBH	274.98	277.25	276.37	276.2	1.14451
			Nutlin+TBH+Ferr-1	54.53	54.68	54.89	54.7	0.180831						Nutlin+TBH+Ferr-1	75	74.36	73.86	74.4067	0.571431

## Sheet: Fig. 3
	Fig.3
	Fig.3a
			MCF-7			U2OS						A375			H1299
			control	Dox	Nutlin	control	Dox	Nutlin				control	Dox	Nutlin	control	Dox	Nutlin
		1	0.968044	6.32719	4.71618	1.1369	4.28795	3.55575			1	1.01776	4.28116	3.08061	0.972998	0.509368	0.456
		2	0.967206	5.79525	5.66462	0.877711	5.55401	3.1666			2	0.982338	5.01536	3.02892	0.959222	0.565271	0.5053
		3	1.06804	5.96628	4.93051	1.00213	4.51763	3.55297			3	1.00021	4.65626	2.74356	1.07144	0.526233	0.465452
		Average	1.0011	6.02957	5.10377	1.00558	4.78653	3.42511			Average	1.0001	4.65092	2.95103	1.00122	0.533624	0.475584
		Bar	0.0579744	0.271558	0.497395	0.12963	0.674503	0.22388			Bar	0.0177124	0.367129	0.181524	0.0612027	0.0286754	0.0261651
		p-value		6.1573e-06	0.000143194		0.000675693	8.49621e-05			p-alue		6.69764e-05	4.99487e-05
		Fig.3b
		iPLA2β
			U2OS CRISPR			U2OS p53-/-
		Nutlin	-	+		-	+
		1	1.01193	3.23786		0.981405	0.75962
		2	0.984747	2.99274		1.09883	0.753111
		3	1.00352	3.1529		0.927304	0.749481
		Average	1.00006	3.12783		1.00251	0.754071
		Bar	0.0139157	0.124469		0.087688	0.00513722
		Fig.3d
				RE1			RE2			RE3			TIGAR
			p53	-	+		-	+		-	+		-	+
			1	0.540981	1.12126		0.957612	5.20286		0.972512	6.60395		1.0989	6.5265
			2	1.768	0.784393		0.98107	5.23815		1.10924	6.37155		1.27551	6.15707
			3	0.691023	2.16238		1.06441	5.35913		0.926998	7.64091		0.713439	4.24321
			Average	1	1.35601		1.00103	5.26671		1.00292	6.87214		1.02928	5.64226
			Bar	0.669321	0.71836		0.0561293	0.0819564		0.0948501	0.675839		0.287431	1.22561
				0.564058			1.95809e-07			0.000118294			0.00315674
		Fig.3e
			vector	p53 WT	175	248	273
		1	0.992977	9.72246	0.927134	0.626142	1.60919
		2	1.0468	11.1938	0.980816	0.789863	1.79229
		3	0.96205	7.67086	1.06271	0.591725	1.65884
		Average	1.00061	9.52904	0.99022	0.669243	1.68678
		Bar	0.0428864	1.76942	0.0682759	0.105868	0.0946935

## Sheet: Fig. 4
				Fig.4
						Fig.4a
													Fig.4b							Fig.4c
								iPLA2β						iPLA2β						SLC7A11
													Nutlin(hrs) 0		24	48	60		Nutlin (hrs) 0		24	48	60
														0.920741	3.46563	4.37811	0.968469			0.976843	0.787213	0.324614	0.216344
														1.05281	3.03258	4.93996	0.934226			1.01272	0.694743	0.360107	0.233134
														1.0316	3.20022	5.17645	0.963546			1.01085	0.684288	0.353795	0.205197
								p53					Average	1.00172	3.23281	4.8315	0.955414		Average	1.00014	0.722081	0.346172	0.218225
													Bar	0.0709247	0.218354	0.410072	0.0185131		Bar	0.0201952	0.0566472	0.0189345	0.0140628
														Fig. 4d
								SLC7A11
								p21
																			p53
								vinculin
																				Fig.4g
				Fig. 4e								Fig.4f
			iPLA2β								SLC7A11
				0.777811	4.76164	5.28187	1.36378					1.08212	0.714285	0.548228	0.427907
				1.08291	5.02489	3.77894	1.70287					0.95304	0.766406	0.46361	0.332626
				1.18723	4.67011	4.30489	1.58845					0.969643	0.683936	0.677697	0.566257
			Average	1.01598	4.81888	4.45523	1.5517				Average	1.0016	0.721542	0.563178	0.442263
			Bar	0.212756	0.184186	0.762661	0.172507				Bar	0.070226	0.0417112	0.107824	0.117475
																							p53
																							SLC7A11
																							p21
																							vinculin

## Sheet: Fig. 5
	Fig.5
	Fig.5a
									Fig.5b
							control RNAi		+	+	-	-	-		+	+	-	-	-
							iPLA2β RNAi - -	Ai	-	-	+	+	+		-	-	+	+	+
				iPLA2β			Nutlin		-	+	-	+	+		-	+	-	+	+
							Ferr-1		-	-	-	-	+		-	-	-	-	+
							TBH		-	+	-	+	+		-	+	-	+	+
									4	23	4	47	6		4	4	4	9	4
				p53					3	24	5	51	8		3	6	6	7	3
									4	26	5	46	7		3	5	4	10	5
								Average	3.66667	24.3333	4.66667	48	7		3.33333	5	4.66667	8.66667	4
								Bar	0.57735	1.52753	0.57735	2.64575	1		0.57735	1	1.1547	1.52753	1
				p21
																				Fig.5d
				Actin
																								iPLA2β
																								p53
																								p21
		Fig.5c
	control RNAi		+	-	+	+	-	+	-
	iPLA2β RNAi		-	+	-	-	+	-	+
	Nutlin		-	-	-	+	+	+	+
	Ferr-1		-	-	-	-	-	+	+															actin
	TBH		-	-	+	+	+	+	+
			3	5	3	35	81	5	8
			5	4	6	34	77	4	11
			5	4	6	37	83	6	14
		Average	4.33333	4.33333	5	35.3333	80.3333	5	11
		Bar	1.1547	0.57735	1.73205	1.52753	3.05505	1	3
				Fig. 5e
					control				iPLA2β-/-				p53-/-				iPLA2β-/-; p53-/-
		TBH+Nutlin		-	+	+		-	+	+		-	+	+		-	+	+
		Ferr-1		-	-	+		-	-	+		-	-	+		-	-	+
				3	23	6		5	62	9		3	6	4		4	8	6
				3	22	6		4	65	7		3	6	3		5	9	5
				2	25	5		5	61	9		4	7	5		5	7	5
				2.66667	23.3333	5.66667		4.66667	62.6667	8.33333		3.33333	6.33333	4		4.66667	8	5.33333
				0.57735	1.52753	0.57735		0.57735	2.08167	1.1547		0.57735	0.57735	1		0.57735	1	0.57735
			Fig. 5f
						U2OS control				U2OS iPLA2β-/-
				TBH	-	+	+	+		-	+	+	+
				Nutlin	-	-	+	+		-	-	+	+
				Ferr-1	-	-	-	+		-	-	-	+
					3	5	22	4		3	22	81	5
					2	6	24	3		4	18	85	4
					4	5	25	5		3	19	87	4
				Average	3	5.33333	23.6667	4		3.33333	19.6667	84.3333	4.33333
				Bar	1	0.57735	1.52753	1		0.57735	2.08167	3.05505	0.57735

## Sheet: Fig. 6
	Fig. 6
						Fig. 6b						Fig. 6c
					Tumor weights							Ptgs2
												control	iPLA2β-/-	p53-/-	iPLA2β-/-;p53-/-
					control	iPLA2β-/-	p53-/-	iPLA2β-/-; p53-/-				1.19225	4.71121	1.16251	1.2839
					270	56	316	220				0.613086	3.25552	1.1707	1.37699
					230	158	298	195				1.19225	4.71121	1.16251	1.2839
					191	106	218	177
					204	82	181	183
					157	36	202	236			Average	0.999194	4.22598	1.16524	1.31493
					123	34	117	156			Bar	0.33438	0.840445	0.00472835	0.0537422
					121	30	147	162			p-Value		0.00348523
					144	55	135	110
					180	69.625	201.75	179.875
			Average		53.2541	44.1683	73.3363	39.2408
			Bar		18.8282	15.6159	25.9283	13.8737
			p-Value			0.000487646		0.469253
					Fig.6d
														Fig.6f
														Tumor weights
														A549		iPLA2β-/-		p53-/-		iPLA2β-/-;p53-/-
														290		109		316		276
														217		105		290		260
														175		104		238		208
														191		77		186		210
								p53						154		73		182		174
														118		75		161		166
														156		52		155		172
														147		58		131		108
														181		81.625		207.375		196.75
								p21					Average	59.0438		17.1085		63.329		44.4957
													Bar	20.8751		6.04876		22.3902		15.7316
													p-value			0.00252657				0.685702
								vinculin
														Fig.6g
															Ptgs2
														A549	iPLA2β-/-	p53-/-	iPLA2β-/-;p53-/-
														0.95551	3.86684	0.882446	1.23888
														0.955692	3.498	1.02748	1.27899
														1.09508	4.03857	1.01649	1.3069
													Average	1.00209	3.80114	0.975469	1.27492
													Bar	0.0805292	0.276209	0.080748	0.0341907
															7.27031e-05

## Sheet: Fig. 7
	Fig. 7
	Fig.7a
												control + TBH																		Alox12+iPLA2β+TBH
					Alox12
					iPLA2β
					Actin
									Fig.7c
											ctrl			alox12		alox12+ipla2b
										ctrl	TBH		ctrl	TBH		ctrl	TBH
		Fig. 7d								161.71	242.4		169.08	394.04		144.5	162.45
										158.4	238.51		167.91	378.54		147.35	166.41
										156.43	237.06		168.73	380.73		135.82	169.58
									average	158.847	239.323	#DIV/0!	168.573	384.437	#DIV/0!	142.557	166.147
									bar	2.66819	2.76135	#DIV/0!	0.600528	8.38851	#DIV/0!	6.00563	3.57229
						Fig.7e
								ctrl		AVERAGE	BAR			iPLA2β		AVERAGE	BAR		iPLA2γ		AVERAGE	BAR
						ctrl	147.34	143.05	147.14	145.843	2.42116		125.69	122.85	123.41	123.983	1.5043	128.73	127.76	129	128.497	0.652099
				iPLA2γ		Nutlin+TBH	275.65	272.49	278.48	275.54	2.99651		154.61	154.32	152.34	153.757	1.23541	269.68	268.62	269.68	269.327	0.611991
						Fig. 7f
							ctrl	TBH	Ferr-1		ctrl	TBH	Ferr-1		ctrl	TBH	Ferr-1
							4	35	3		5	8	2		3	36	3
							2	32	3		2	7	2		2	34	5
				vinculin			2	33	2		2	5	3		3	37	5
						average	2.66667	33.3333	2.66667		3	6.66667	2.33333		2.66667	35.6667	4.33333
						bar	1.1547	1.52753	0.57735		1.73205	1.52753	0.57735		0.57735	1.52753	1.1547
					Fig. 7g				Fig. 7h							Fig. 7i
																	vector	+	+	-	-
				Relative Content(%, oxPL/total PL)													p53	-	+	+	+
				oxPE(18:0/20:4)sn2				p	oxPE(18:0/22:4)sn2				p				iPLA2β	-	-	+	-
		1	Vector	0.00523755	0.00820642	0.00362626	1 vs 2	0.627034	0.00534759	0.00966962	0.00558659	1 vs 2	0.00100503				G517C	-	-	-	+
		2	ALOX12	0.00495235	0.00491551	0.00508616	2 vs 3	0.000100296	0.0195876	0.0193986	0.0214133	2 vs 3	0.0016229				TBH	-	+	+	+
		3	ALOX12+iPLA2β	0.00407526	0.00397261	0.00406188	3 vs 4	0.0011222	0.0136187	0.012	0.0141287	3 vs 4	0.0043811					3	45	11	38
		4	ALOX12+iPLA2β Mut	0.00503611	0.00471277	0.00484665			0.025	0.0199063	0.0229008							2	41	7	36
																		5	47	12	39
																	Average	3.33333	44.3333	10	37.6667
																	Bar	1.52753	3.05505	2.64575	1.52753

## Sheet: Fig. 8
		Fig.8
			a						b
						iPLA2β								U2OS control								FSP-/-
									Nutlin		-	+	+		-	+	+		-	+	+		-	+	+
									TBH		-	+	+		-	+	+		-	+	+		-	+	+
									Ferr-1		-	-	+		-	+	+		-	+	+		-	+	+
									iPLA2β-/-		-	-	-		+	+	+		-	-	-		+	+	+
						FSP1					8	35	6		5	8	5		7	38	8		6	9	6
											5	37	5		4	7	6		7	39	7		5	8	5
											7	34	6		6	7	6		5	42	8		6	8	5
									Average		6.66667	35.3333	5.66667		5	7.33333	5.66667		6.33333	39.6667	7.66667		5.66667	8.33333	5.33333
									Bar		1.52753	1.52753	0.57735		1	0.57735	0.57735		1.1547	2.08167	0.57735		0.57735	0.57735	0.57735
						Actin

## Sheet: Supplementary Fig. 1
		Supplementary Fig. 1
			b				p53-/-						alox12-/-
					ctrl	Nutlin	TBH	Nutlin+TBH	Nutlin+TBH+Ferr-1		ctrl	Nutlin	TBH	Nutlin+TBH	Nutlin+TBH+Ferr-1
					5	4	6	7	3		2	4	5	3	2
					2	4	8	7	2		2	2	5	8	1
					1	7	9	5	5		0	5	6	6	4
				average	2.66667	5	7.66667	6.33333	3.33333	#DIV/0!	1.33333	3.66667	5.33333	5.66667	2.33333
				bar	2.08167	1.73205	1.52753	1.1547	1.52753	#DIV/0!	1.1547	1.52753	0.57735	2.51661	1.52753

[truncated: 10 more sheets: Supplementary Fig. 2, Supplementary Fig. 3, Supplementary Fig. 4, Supplementary Fig. 5, Supplementary Fig 6, Supplementary Fig. 7, Supplementary Fig. 8, Supplementary Fig. 9, Supplementary Fig. 10, Supplementary Table 1]
